# Supplementary material for: Persistent, and Asymptomatic Viral Infections and Whitefly-Transmitted Viruses Impacting Cantaloupe and Watermelon in Georgia, USA
Source: Viruses. 2022 Jun 15;14(6):1310. doi: 10.3390/v14061310 (PMC9227350; doi:10.3390/v14061310)
Supplement: Supplementary file 1 [file viruses-14-01310-s001.zip]

Archive with 1 entries (1 files):
- viruses-1735795-supplementary.pdf
